# Supplementary material for: Growth Patterns of Clostridium difficile – Correlations with Strains, Binary Toxin and Disease Severity: A Prospective Cohort Study
Source: PLoS One. 2016 Sep 6;11(9):e0161711. doi: 10.1371/journal.pone.0161711 (PMC5012633; doi:10.1371/journal.pone.0161711)
Supplement: S1 File — (XLSX) [file pone.0161711.s001.xlsx]

## Sheet: Tabelle1
Year	Gender	Age	CDISeverity	Gompertz	GENEXPERTToxinB	GENEXPERTBinaryToxin	GENEXPERTTcdC	Strain027	Strain078	Strain126	ClostridienToxinStuhl	Charlson	PriorAntibiotics	PriorSteroids	PriorChemotherapy	PriorImmunosuppressionOthers	PriorPPI	BMT	RenalTransplant	Dialysis
2003	0	78	1	0.772	1	0	0	0	0	0	1	3	0					0	0	0
2003	1	66	1	1.758	0	0	0	0	0	0	0	7	1					0	1	0
2003	1	87	2	1.318	1	0	0	0	0	0	1	2	1					0	0	0
2003	0	66	2	1.175	1	0	0	0	0	0	1	2	1					0	0	0
2003	1	75	2	0	1	0	0	0	0	0	1	1	1					0	0	0
2003	1	26	2	1.275	1	0	0	0	0	0	1	0	1					0	0	0
2003	1	73	1	1.113	1	0	0	0	0	0	1	5	1					0	0	0
2003	0	36	1	1.618	1	0	0	0	0	0	1	0	1					0	0	0
2003	1	81	1	1.194	1	0	0	0	0	0	1	3	1					0	0	0
2003	0	68	1	0.839	1	0	0	0	0	0	1	7	1					0	0	0
2003	1	58	3	0.761	1	0	0	0	0	0	1	9	1					0	0	1
2003	1	52	1	1.068	1	0	0	0	0	0	1	2	1					0	0	0
2003	1	54	2	0	1	0	0	0	0	0	1	0	1					0	0	0
2003	1	51	1	0.729	1	0	0	0	0	0	1	0	1					1	0	0
2004	0	76	2	1.101	1	0	0	0	0	0	0	1	1	0	0	0	1	0	0	0
2004	0	70	3	0.673	1	0	0	0	0	0	1	4	1	0	0	0	0	0	0	0
2004	1	56	1	0.725	1	0	0	0	0	0	1	6	1	0	0	0	1	0	0	0
2004	0	78	2	0.799	1	0	0	0	0	0	0	2	1	0	0	0	1	0	0	0
2004	0	83	1	1.281	1	0	0	0	0	0	1	2	1	0	0	0	1	0	0	0
2004	1	80	1	1.07	0	0	0	0	0	0	0	0	1	0	0	0	0	0	0	0
2004	1	67	1	0.394	1	0	0	0	0	0	1	4	1	0	0	0	0	0	0	0
2004	1	62	2	0.17	1	0	0	0	0	0	1	0	1	0	0	0	1	0	0	0
2004	0	71	1	1.099	1	0	0	0	0	0	1	4	1	0	0	0	1	0	0	0
2004	0	75	1	1.1	1	0	0	0	0	0	0	0		0	0	0	0	0	0	0
2004	0	84	2	1.294	1	0	0	0	0	0	1	1	1	0	0	0	1	0	0	0
2004	0	78	1	0.4	1	0	0	0	0	0	1	7	1	0	0	0	1	0	0	0
2004	0	74	1	0.559	1	0	0	0	0	0	1	2	1	0	0	0	1	0	0	0
2004	0	68	2	1.627	1	0	0	0	0	0	1	6	1	0	0	0	1	0	0	0
2004	0	82	2	0.852	1	0	0	0	0	0	1	4	1	0	0	0	0	0	0	0
2004	1	62	1	0.714	1	0	0	0	0	0	1	2	1	0	0	0	0	1	0	0
2004	1	42	1	0.854	1	0	0	0	0	0	1	7	1	0	0	0	1	0	0	0
2004	1	68	2	0.691	1	0	0	0	0	0	1	6	1	0	0	0	0	0	0	0
2004	0	66	3	1.604	1	0	0	0	0	0	1	2	1	0	0	0	1	0	0	0
2004	0	77	2	1.17	1	0	0	0	0	0	1	1	1	0	0	0	1	0	0	0
2004	1	64	2	1.283	1	0	0	0	0	0	1	2	1	0	1	0	0	0	0	0
2004	1	64	1	2.063	1	0	0	0	0	0	1	2	1	0	1	0	1	0	0	0
2004	0	66	1	1.344	1	0	0	0	0	0	1	6	1	0	0	0	1	0	0	1
2004	0	93	1	1.117	1	0	0	0	0	0	0	1		0	0	0	1	0	0	0
2004	1	72	1	0.932	1	0	0	0	0	0	0	2	1	0	0	0	1	0	0	0
2005	1	80	2	1.566	1	0	0	0	0	0	0	5	1	0	0	0	0	0	0	0
2005	1	83	1	0.052	1	0	0	0	0	0	1	7	1	0	0	0	0	0	0	0
2005	1	78	2	1.034	1	0	0	0	0	0	1	8	1	0	0	0	1	0	0	0
2005	0	40	1	1.389	1	0	0	0	0	0	1	3	1	0	1	0	1	0	0	0
2005	0	48	2	1.282	1	1	0	0	0	0	1	7	1	1	1	0	1	0	0	0
2005	0	61	1	1.298	1	0	0	0	0	0	1	8	1	1	1	0	1	0	0	0
2005	0	63	3	0.595	1	1	0	0	0	0	1	2	1	0	0	0	1	0	0	0
2005	0	45	1	1.533	1	0	0	0	0	0	1	0	1	0	0	0	1	0	0	0
2005	1	63	1	0.273	1	1	0	0	0	1	1	7	1	0	1	0	1	0	0	0
2005	1	70	3	0.357	1	0	0	0	0	0	1	2	1	0	0	0	0	0	0	0
2005	1	75	1	1.645	1	0	0	0	0	0	1	0	1	0	0	0	0	0	0	0
2005	0	93	1	1.116	1	0	0	0	0	0	0	0	1	1	0	0	0	0	0	0
2005	1	84	1	2.003	1	0	0	0	0	0	0	5	1	0	0	1	0	0	0	1
2005	0	65	1	0.156	1	0	0	0	0	0	1	8	1	0	1	0	1	0	0	0
2005	0	63	1	1.382	1	1	1	0	0	0	1	1	1	0	0	0	1	0	0	0
2005	0	70	1	1.146	0	0	0	0	0	0	1	1	1	0	0	0	1	0	0	0
2005	1	64	1	1.637	1	0	0	0	0	0	0	2	1	0	1	0	0	0	0	0
2005	0	83	2	1.183	1	0	0	0	0	0	1	2	1	0	0	0	0	0	0	0
2005	0	73	2	1.157	1	1	1	1	0	0	1	5	1	1	1	0	1	0	0	0
2005	0	70	1	1.017	1	0	0	0	0	0	1	6	1	0	1	0	0	0	0	0
2005	1	60	1	0.797	1	1	0	0	1	0	0	3	1	1	0	1	1	0	1	1
2005	0	86	2	0.909	1	0	0	0	0	0	0	5		0	0	0	0	0	0	0
2006	1	65	1	0.048	1	0	0	0	0	0	0	2	1	0	1	0	1	1	0	0
2006	0	41	2	1.26	1	0	0	0	0	0	1	0	1	0	0	0	0	0	0	0
2006	0	46	1	0.534	1	0	0	0	0	0	0	4	1	0	0	0	1	0	0	1
2006	0	73	1	1.859	1	0	0	0	0	0	1	2	1	1	0	1	1	0	0	0
2006	1	75	1	0.844	1	0	0	0	0	0	1	2	1	0	0	0	1	0	0	0
2006	0	55	2	0.318	1	0	0	0	0	0	1	0	1	0	0	0	0	0	0	0
2006	1	67	3	0.912	1	0	0	0	0	0	1	1	1	0	0	0	1	0	0	0
2006	1	40	1	0.911	1	0	0	0	0	0	1	1	1	0	0	0	1	0	0	0
2006	0	82	1	1.167	1	1	1	1	0	0	1	3	1	0	0	0	1	0	0	0
2006	0	55	2	1.072	1	0	0	0	0	0	1	8	1	0	0	0	0	0	0	0
2006	1	91	2	0.819	1	0	0	0	0	0	1	2	1	0	0	0	1	0	0	0
2006	0	52	2	1.296	1	0	0	0	0	0	1	0	1	0	0	0	1	0	0	0
2006	1	74	1	1.431	1	0	0	0	0	0	1	2	1	0	0	0	1	0	0	0
2006	0	68	2	0.733	1	0	0	0	0	0	1	0	1	0	0	0	0	0	0	0
2006	1	62	2	0.35	1	0	0	0	0	0	1	0	1	0	0	0	1	0	0	0
2006	1	55	3	0.956	1	0	0	0	0	0	1	0	1	0	0	0	0	0	0	0
2006	0	80	1	2.057	1	0	0	0	0	0	0	0	1	0	0	0	1	0	0	0
2006	0	82	2	1.499	1	1	1	1	0	0	0	1	1	0	0	0	0	0	0	0
2006	0	76	2	1.25	1	1	1	1	0	0	1	0	1	0	0	0	1	0	0	0
2006	1	70	2	0.737	1	0	0	0	0	0	1	2	1	0	0	0	1	0	0	0
2007	1	28	1	1.503	1	0	0	0	0	0	1	1	1	0	0	0	0	0	0	0
2007	1	22	1	1.06	1	1	1	1	0	0	0	2	1	0	1	1	1	0	0	0
2007	1	56	1	0.094	1	0	0	0	0	0	1	9	1	0	0	0	1	0	0	0
2007	0	27	2	1.497	1	0	0	0	0	0	1	0	1	0	0	0	0	0	0	0
2007	1	77	1	0.83	1	0	0	0	0	0	1	2	1	0	0	0	1	0	0	0
2007	0	46	1	1.477	1	0	0	0	0	0	1	2	1	0	0	0	1	0	0	0
2007	1	67	1	0.701	1	0	0	0	0	0	1	11	1	0	1	0	1	0	0	0
2007	0	71	1	1.025	1	1	1	0	0	0	1	0	1	0	0	0	1	0	0	0
2007	1	88	1	0.987	1	0	0	0	0	0	1	4	1	0	0	0	1	0	0	0
2007	0	83	1	0.975	1	0	0	0	0	0	1	3	1	0	0	0	0	0	0	0
2007	1	63	2	0.655	1	1	0	0	0	1	1	0	1	0	0	0	1	0	0	0
2007	1	41	1	0.623	1	0	0	0	0	0	1	0	1	0	0	0	1	0	0	0
2007	0	65	2	1.471	1	0	0	0	0	0	1	1	1	0	0	0	0	0	0	0
2007	0	88	1	1.11	1	0	0	0	0	0	0	1	1	0	0	0	0	0	0	0
2007	0	35	1	0.676	1	1	0	0	0	1	1	0	1	0	0	0	1	0	0	0
2007	0	79	2	1.281	1	0	0	0	0	0	1	1	1	0	0	0	0	0	0	0
2007	0	86	1	1.656	0	0	0	0	0	0	0	3	1	0	0	0	1	0	0	0
2007	0	57	1	1.225	1	0	0	0	0	0	0	4	1	0	1	1	1	1	0	0
2007	0	71	2	1.54	1	0	0	0	0	0	1	4	1	0	0	0	1	0	0	0
2007	1	67	1	0.751	0	0	0	0	0	0	0	2	0	0	0	0	1	0	0	0
2007	1	78	2	1.155	1	1	0	0	0	1	1	1	1	0	0	0	1	0	0	0
2007	0	82	2	0.493	0	0	0	0	0	0	1	3		0	0	0	1	0	0	0
2007	1	66	2	0.333	0	0	0	0	0	0	0	2	1	0	0	0	0	0	0	0
2007	1	67	1	0.72	1	1	0	0	1	0	1	6	1	0	1	0	0	0	0	0
2007	0	62	2	1.199	1	1	0	0	0	0	1	0	1	0	0	1	0	0	1	0
2007	1	66	2	0.056	1	0	0	0	0	0	1	5	1	0	0	0	1	0	0	0
2008	1	76	1	1.145	1	0	0	0	0	0	1	2	1	0	0	0	0	0	0	0
2008	0	68	1	1.578	1	1	0	0	1	0	1	3	1	0	0	0	1	0	0	0
2008	1	27	1	1.221	1	0	0	0	0	0	0	2	1	1	1	1	1	1	0	0
2008	0	92	1	1.868	1	0	0	0	0	0	0	10	1	0	0	0	1	0	0	0
2008	0	45	1	1.105	0	0	0	0	0	0	0	0	1	0	0	0	0	0	0	0
2008	1	77	1	1.243	1	0	0	0	0	0	1	3	1	0	0	0	1	0	0	0
2008	1	71	1	1.177	1	0	0	0	0	0	1	1	1	0	0	0	0	0	0	0
2008	0	46	2	0.526	1	0	0	0	0	0	0	2	0	0	0	0	1	0	0	0
2008	0	79	2	1.648	1	0	0	0	0	0	1	1	1	0	0	0	0	0	0	0
2008	1	62	2	1.924	1	0	0	0	0	0	1	8	1	0	0	1	1	0	0	0
2008	0	79	2	1.419	1	0	0	0	0	0	1	4	1	0	0	0	1	0	0	0
2008	0	30	1	0.874	1	0	0	0	0	0	1	0	1	0	0	0	0	0	0	0
2008	0	54	1	1.321	1	0	0	0	0	0	0	0	1	0	0	0	1	0	0	0
2008	0	44	2	0.827	1	1	1	0	0	0	1	2	1	0	1	0	1	0	0	0
2008	0	75	2	1.493	1	0	0	0	0	0	1	2	1	0	0	0	1	0	0	0
2008	1	57	1	0.621	1	1	1	0	0	0	1	1	1	0	1	0	1	1	0	0
2008	0	61	1	0.964	1	0	0	0	0	0	1	4	1	0	0	0	1	0	0	0
2008	1	61	2	1.492	1	0	0	0	0	0	1	3	1	0	0	0	1	0	0	1
2008	1	61	1	2.641	1	0	0	0	0	0	1	2	1	0	0	0	0	0	0	0
2009	1	82	1	0.975	1	1	0	0	1	0	1	2		0	0	0	1	0	0	0
2009	0	64	1	1.718	1	0	0	0	0	0	0	2	1	1	0	1	1	0	0	0
2009	1	95	1	1.632	1	0	0	0	0	0	1	0	1	0	0	0	1	0	0	0
2009	0	69	1	0.734	1	0	0	0	0	0	1	4	1	0	0	1	1	0	1	0
2009	0	61	1	1.164	1	0	0	0	0	0	0	4	1	0	0	0	1	0	0	0
2009	0	65	2	2.072	1	0	0	0	0	0	1	0	1	0	0	0	1		0	0
2009	0	48	1	2.324	0	0	0	0	0	0	1	4	1	0	0	1	0	0	1	0
2009	1	49	1	1.049	1	1	0	0	1	0	1	0	1	0	0	0	1		0	0
2009	1	82	1	2.105	1	0	0	0	0	0	1	1	0	0	0	0	1	0	0	0
2009	1	80	1	3.064	1	0	0	0	0	0	1	1	1	0	0	0	0	0	0	0
2009	1	77	1	0.799	1	0	0	0	0	0	1	3	1	0	0	0	0	0	0	0
2009	1	68	1	1.128	1	0	0	0	0	0	0	1	1	0	0	0	0		0	0
2009	0	49	1	2.161	1	0	0	0	0	0	1	2	1	0	0	1	1	1	0	0
2009	0	60	3	1.765	1	0	0	0	0	0	1	0	1	0	0	0	1	0	0	0
2009	1	73	1	0.886	1	0	0	0	0	0	1	2	1	0	0	1	1	0	1	0
2009	1	80	1	2.377	1	0	0	0	0	0	1	1	1	0	0	0	1	0	0	0
2009	0	49	2	0.355	1	0	0	0	0	0	1	0	1	0	0	0	0	0	0	0
2009	1	71	1	2.237	1	0	0	0	0	0	1	1	1	0	0	0	0	0	0	0
2009	0	46	1	1.185	1	0	0	0	0	0	1	1	1	0	0	0	1		0	0
2009	1	58	1	1.204	1	0	0	0	0	0	0	0	1	0	0	0	1	0	0	0
2009	1	73	1	1.143	1	0	0	0	0	0	1	3	1	0	0	0	1	0	0	0
2009	1	58	1	1.879	1	0	0	0	0	0	0	0	1	0	0	0	0	0	0	0
2009	1	70	1	1.677	1	0	0	0	0	0	1	3	1	0	0	0	0	0	0	0
2009	1	66	1	2.234	1	0	0	0	0	0	1	2	1	0	1	1	1	1	0	0
2009	1	83	1	2.4	1	1	0	0	0	0	1	4	1	1	0	0	0	0	0	0
2009	1	48	1	0.827	1	0	0	0	0	0	0	4	1	0	0	0	1	0	0
2010	0	78	1	2.101	1	0	0	0	0	0	1	1	1	0	0	0	0	0	0	0
2010	0	82	1	1.274	1	1	0	0	1	0	1	3	1	0	0	0	1	0	0	0
2010	0	70	1	1.573	1	0	0	0	0	0	1	2	1	0	0	0	1	0	0	0
2010	0	49	1	1.941	1	0	0	0	0	0	1	3	1	0	0	0	1	0	0	0
2010	0	35	1	1.739	1	0	0	0	0	0	0	0	1	0	0	0	1	0	0	0
2010	1	62	1	0.98	0	0	0	0	0	0	0	3	1	0	1	0	1	0	0	0
2010	0	27	1	1.663	1	0	0	0	0	0	1	3	0	0	0	0	1	0	0	0
2010	0	80	1	1.611	1	0	0	0	0	0	1	6	1	0	0	0	1	0	0	0
2010	1	71	1	1.591	1	0	0	0	0	0	1	2	1	0	0	0	0	0	0	0
2010	1	57	1	1.583	1	0	0	0	0	0	1	4	1	0	0	0	0	0	0	0
2010	0	86	1	1.254	1	0	0	0	0	0	1	1	1	0	0	0	1	0	0	0
2010	0	63	1	0.795	1	0	0	0	0	0	1	2	1	0	1	0	1	0	0	0
2010	1	66	1	1.4	1	1	0	0	0	0	0	1	1	0	0	0	0	0	0	0
2010	0	78	3	2.003	1	0	0	0	0	0	1	1	0	0	0	0	1	0	0	0
2010	1	78	1	2.06	1	0	0	0	0	0	1	2	1	0	0	0	1	0	0	0
2010	0	32	1	1.217	1	0	0	0	0	0	1	0	1	0	0	0	1	0	0	0
2010	0	37	2	1.101	1	1	0	0	0	1	0	1	1	0	0	0	0	0	0	0
2010	1	84	1	1.224	1	0	0	0	0	0	1	2	1	0	0	0	1	0	0	0
2010	1	74	1	1.059	1	1	0	0	0	1	1	5	1	0	0	0	1	0	0	0
2010	0	69	1	1.221	1	1	0	0	0	1	1	2	1	0	0	0	1		0	0
2010	0	73	2	1.666	1	0	0	0	0	0	1	1	1	0	0	0	1	0	0	0
2010	0	85	1	1.819	1	0	0	0	0	0	1	1	1	0	0	0	0	0	0	0
2011	1	79	1	0.992	1	1	0	0	0	1	1		1	0	0	0	0	0	0	0
2011	0	89	1	1.227	1	1	0	0	0	0	1	2	1	0	0	0	1	0	0	0
2011	1	76	1	1.097	1	1	0	0	1	0	1	7	0	0	0	0	1	0	0	0
2011	0	52	1	1.33	1	0	0	0	0	0	1	4	1	0	0	0	1		0	0
2011	1	85	3	1.074	1	0	0	0	0	0	1	1	1	0	0	0	1	0	0	0
2011	0	45	2	1.427	1	0	0	0	0	0	1	8	1	0	1	0	1	0	0	0
2011	0	19	2	0.282	1	0	0	0	0	0	1		1	0	0	0	0	0	0	0
2011	0	91	1	1.27	1	0	0	0	0	0	1	1	1	0	0	0	0	0	0	0
2011	1	65	1	1.221	1	1	0	0	0	0	1	5	1	1	0	1	1	0	0	1
2011	1	85	2	0.531	1	0	0	0	0	0	1	3	1	0	0	0	0	0	0	0
2011	1	77	1	1.103	1	0	0	0	0	0	1	1	1	1	0	0	1	0	0	0
2011	1	44	1	0.666	1	0	0	0	0	0	1	2	1	0	1	1	1	1	0	0
2011	0	74	1	1.099	1	0	0	0	0	0	1	3	1	0	0	0	1	0	0	0
2011	0	83	2	1.407	1	0	0	0	0	0	1	3	1	0	1	0	1	0	0	0
2011	1	48	1	0.589	1	0	0	0	0	0	1	2	1	1	0	1	1	1	0	0
2011	1	71	1	0.855	1	0	0	0	0	0	1	1	1	1	0	1	1	0	0	0
2011	0	48	1	1.142	1	0	0	0	0	0	1	1	1	0	0	0	1	0	0	0
2011	1	81	1	1.38	1	0	0	0	0	0	1	2	1	0	0	0	0	0	0	0
2011	1	59	2	1.265	1	0	0	0	0	0	1	3	1	0	1	0	1	0	0	0
2011	1	65	1	1.309	1	0	0	0	0	0	1	4	1	0	1	0	1	1	0	0
2011	0	89	2	1.891	1	0	0	0	0	0	1		1	0	0	0	1	0	0	0
2011	0	63	1	1.837	1	0	0	0	0	0	1	2	1	0	0	0	1	0	0	0
2011	0	75	1	1.68	1	0	0	0	0	0	1		1	0	0	0	1	0	0	0
2011	0	60	2	1.094	1	0	0	0	0	0	1	2	1	0	0	1	0	0	1	0
2011	0	84	2	1.37	1	0	0	0	0	0	1	1	1	0	0	0	0		0	0
